# Supplementary material for: Prevalence and Predictors of Emotional Eating among Healthy Young Saudi Women during the COVID-19 Pandemic
Source: Nutrients. 2020 Sep 24;12(10):2923. doi: 10.3390/nu12102923 (PMC7598723; doi:10.3390/nu12102923)
Supplement: Supplementary file 1 [file nutrients-12-02923-s001.zip]

Archive with 2 entries (2 files):
- =Supplementary file 1-Tables-18 sep.docx
- =Supplementary file 2-Questionnaire.pdf
